# Supplementary material for: A panel of diverse Klebsiella pneumoniae clinical isolates for research and development
Source: Microb Genom. 2023 May 4;9(5):mgen000967. doi: 10.1099/mgen.0.000967 (PMC10272860; doi:10.1099/mgen.0.000967)
Supplement: Supplementary material 2 [file mgen-9-967-s002.xlsx]

## Sheet: Table S1
Table S1. Characteristics of the 100 Klebsiella pneumoniae Panel Isolates																																							aac(2')	aac(3)				aac(6')
MRSN IDa	Regionb	Datec	Year	Sample Typed	MLSTe	K_locusf	O_locusg	O_typeh	VIR Scorei	Yersiniabactinj	Colibactink	Aerobactinl	Salmochelinm	RmpADCn	rmpA2o	AMR Phenotypep	AMK	GEN	TOB	SAM	ATM	CAZ	CRO	FEP	CZA	C/T	ETP	IPM	MEM	CIP	LVX	TZP	SXT	TET	TGC	CST	MinION data	All Resistance Genesq	aac(2')-Iia	aac(3)-IId	aac(3)-IIe	aac(3)-IIg	aac(3)-IVa	aac(6')-Ib4	aac(6')-Ib-AKT	aac(6')-Ib-cr5	aac(6')-Ib-G	aac(6')-IIc	aac(6')-Il
1912	North America	2010-03-14	2010	Perianal	336	KL25	O5	O5	1	ybt 15; ICEKp11						Susceptible	S	S	S	S	S	S	S	S	S	S	S	S	S	S	S	S	S	S	S			blaSHV-11,aph(3')-Ia,fosA_gen,mph(A),dfrA14
4111	North America	2011-07-12	2011	Perianal	4833	KL31	O5	O5	0							Susceptible	S	S	S	S	S	S	S	S	S	S	S	S	S	S	S	S	S	S	S			fosA_gen
4759	North America	2011-09-07	2011	Urine	37	KL38	O3b	O3b	0							MDR	S	S	S	R	R	R	R	S	S	S	S	S	S	S	S	S	S	S	S			blaCTX-M-3,blaSHV-11,blaTEM-1,fosA_gen,erm(C),qnrS1,dfrA14
4815	North America	2011-06-13	2011	Wound	261	KL38	O2v2	O2afg	1	ybt 16; ICEKp12						MDR	S	R	S	R	R	R	R	I	S	S	S	S	S	R	R	S	R	R	R			blaCTX-M-14,blaSHV-142,aac(3)-IId,fosA_gen,qnrS1,sul1,tet(A),tet(D),dfrA1		aac(3)-IId
5613	North America	2011-11-16	2011	Urine	1787	KL148	O1v2	O1	0							XDR	S	R	R	R	R	R	R	R	S	R	S	S	S	I	I	I	R	R	S			aac(6')-Ib-cr5,blaCTX-M-15,blaSHV-11,blaTEM-1,aac(3)-IIe,aph(3'')-Ib,aph(6)-Id,blaOXA-1,fosA_gen,catA2,catB3,qnrB1,sul2,tet(A),dfrA14			aac(3)-IIe					aac(6')-Ib-cr5
5741	North America	2003-05-21	2003	Respiratory	234	KL30	O1v2	O1	2	ybt 17; ICEKp10	clb 3					MDR	S	I	I	R	R	R	R	S	S	R	S	S	S	R	R	R	R	S	S			ant(2'')-Ia,blaFOX-5,blaSHV-27,aadA2,blaCARB-2,fosA_gen,mph(E),msr(E),catB11,catB3,cmlA6,qnrA1,sul1,dfrA19
5881	North America	2005-07-11	2005	Wound	48	KL62	O1v1	O1	3			iuc 1			rmpA2_5-54%	XDR	R	R	R	R	R	R	R	R	S	R	S	S	S	R	I	R	R	R	S			aac(6')-Ib-cr5,blaCMY-4,blaCTX-M-15,blaSHV-1,blaTEM-1,rmtH,aac(3)-IIe,aph(3')-Ia,aph(3'')-Ib,aph(6)-Id,blaOXA-1,fosA_gen,mph(A),catA1,catB3,sul1,sul2,tet(A),dfrA12			aac(3)-Iie					aac(6')-Ib-cr5
6031	Europe	2011-06-03	2011	Wound	322	KL17	O4	O4	0							MDR	S	S	R	R	I	R	R	R	S	S	S	S	S	I	S	S	R	R	S			aac(6')-Ib-cr5,blaCTX-M-15,blaSHV-11,blaTEM-1,aph(3'')-Ib,aph(6)-Id,blaOXA-1,fosA_gen,catB3,qnrB1,sul2,tet(A),dfrA14								aac(6')-Ib-cr5
6778	North America	2011-12-18	2011	Urine	1842	KL3	O2v2	O2afg	0							MDR	S	R	R	R	R	R	R	R	S	R	S	S	S	R	I	I	R	S	S			aac(6')-Ib-cr5,blaCTX-M-15,blaSHV-71,blaTEM-1,aac(3)-IIe,aph(3'')-Ib,aph(6)-Id,blaOXA-1,fosA_gen,catB3,qnrB1,sul2,tet(A),dfrA14			aac(3)-IIe					aac(6')-Ib-cr5
7076	North America	2003-04-27	2003	Wound	5445	KL25	O3/O3a	O3/O3a	0							XDR	S	R	R	R	R	R	R	R	S	R	S	S	S	S	S	I	R	R	R			aac(6')-Ib-cr5,blaCTX-M-15,blaSHV-11,blaTEM-1,aph(3')-Ia,aph(3'')-Ib,aph(6)-Id,blaOXA-1,fosA7.3,catA1,catB3,sul2,tet(A),dfrA1								aac(6')-Ib-cr5
13726	Europe	2011-05-27	2011	Urine	39	KL23	O1v2	O1	0							Non-MDR	S	S	S	S	S	S	S	S	S	S	S	S	S	S	S	S	S	R	S			blaSHV-11,fosA_gen,mph(A),tet(A),dfrA14
13748	Europe	2011-10-09	2011	Blood	107	KL10	O1v1	O1	1	ybt 16; ICEKp12						XDR	S	R	I	R	R	I	R	R	S	R	R	R	R	R	R	R	R	R	R			blaCTX-M-14,blaSHV-11,blaTEM-1,blaOXA-48,aac(3)-IId,aph(3'')-Ib,aph(6)-Id,fosA_gen,qnrS1,sul1,sul2,tet(A),tet(D),dfrA1		aac(3)-IId
13761	Europe	2011-07-26	2011	Wound	394	KL3	O2v2	O2afg	0							XDR	S	R	R	R	I	I	R	R	S	R	R	R	R	R	I	R	R	R	S			aac(6')-Ib-cr5,blaCTX-M-15,blaSHV-11,blaTEM-1,blaOXA-48,aac(3)-IIe,aph(3'')-Ib,aph(6)-Id,blaOXA-1,fosA_gen,qnrB1,sul2,tet(A),dfrA14			aac(3)-IIe					aac(6')-Ib-cr5
13768	Europe	2011-05-28	2011	Blood	101	KL17	O1v1	O1	1	ybt 9; ICEKp3						XDR	S	S	R	R	R	R	R	R	S	R	R	R	R	R	R	R	S	R	S	R		aac(6')-Ib-cr5,blaCTX-M-15,blaSHV-1,blaOXA-48,blaOXA-1,fosA_gen,catB3,dfrA14								aac(6')-Ib-cr5
14444	North America	2013-01-23	2013	Urine	4270	KL142	O3b	O3b	0							Non-MDR	S	S	S	S	S	S	S	S	S	S	S	S	S	S	S	S	R	R	S			blaSHV-1,fosA_gen,qnrS1,sul1,tet(A),dfrA1
15219	North America	2013-01-20	2013	Urine	3705	KL60	O1v1	O1	0							MDR	S	R	R	R	R	R	R	S	S	S	S	S	S	S	S	S	R	R	S			aac(6')-IIc,blaSHV-12,blaTEM-1,aac(3)-IIg,aph(3'')-Ib,fosA_gen,catA2,qnrA1,arr-269927220,sul1,tet(D),dfrA19				aac(3)-IIg						aac(6')-IIc
15687	North America	2013-03-02	2013	Urine	5446	KL62	O2v1	O2a	0							MDR	S	S	R	R	R	R	R	R	S	R	S	S	S	S	S	I	S	S	S			aac(6')-Ib-cr5,blaCTX-M-15,blaSHV-168,aadA2,blaOXA-1,fosA_gen,mph(A),catB3,sul1,dfrA12								aac(6')-Ib-cr5
15882	Europe	2012-07-21	2012	Perianal	1686	KL113	O1v1	O1	0							Non-MDR	S	S	S	R	S	S	S	S	S	S	S	S	S	S	S	S	S	R	S			blaSHV-171,fosA_gen,fosA7
15937	North America	2013-03-28	2013	Wound	309	KL42	O4	O4	0							MDR	S	S	S	R	S	S	S	S	S	S	S	S	S	S	S	S	R	R	S			blaSHV-11,aadA2,blaCARB-2,fosA_gen,mph(A),floR,qnrA1,sul1,tet(A),dfrA1
16008	North America	2013-04-04	2013	Urine	111	KL63	O1v2	O1	1	ybt 10; ICEKp4						Non-MDR	S	S	S	S	S	S	S	S	S	S	S	S	S	S	S	S	R	S	S			blaSHV-11,aadA1,fosA_gen,sul1,dfrA1
16233	Asia	2013-03-22	2013	Urine	86	KL2	O1v1	O1	3			iuc 1	iro 1	rmp 1; KpVP1	rmpA2_6-60%	Non-MDR	S	S	S	S	S	S	S	S	S	S	S	S	S	S	S	R	S	S	S			blaSHV-1,fosA_gen
18411	North America	2013-09-28	2013	Urine	2202	KL14	O3b	O3b	0							Non-MDR	S	S	S	I	S	S	S	S	S	S	S	S	S	S	S	S	S	I	S			blaSHV-1,fosA_gen
19073	Asia	2013-09-20	2013	Wound	20	KL28	O1v2	O1	0							MDR	S	S	S	R	R	R	R	R	S	S	S	S	S	S	S	S	R	R	S			blaCTX-M-15,blaSHV-202,blaTEM-1,aph(3'')-Ib,aph(6)-Id,fosA_gen,sul2,tet(A),dfrA14
20522	North America	2013-12-19	2013	Respiratory	45	KL24	O2v1	O2a	1	ybt 10; ICEKp4						MDR	S	R	R	R	R	R	R	R	S	R	S	S	S	I	S	I	S	R	S			aac(6')-Ib-cr5,blaCTX-M-15,blaSHV-1,blaTEM-1,aac(3)-IIe,blaOXA-1,fosA_gen,erm(B),qnrA1,sul1,tet(D),dfrA14			aac(3)-IIe					aac(6')-Ib-cr5
21304	North America	2014-02-12	2014	Urine	1271	KL28	O1v2	O1	1	ybt 9; ICEKp3						MDR	S	S	S	R	S	S	S	S	S	S	S	S	S	S	S	I	S	R	S			blaSHV-187,fosA_gen,qnrB19,tet(D)
21352	North America	2014-02-28	2014	Urine	11	KL105	O2v2	O2afg	0							MDR	S	S	I	R	R	I	R	R	S	S	S	S	S	R	R	I	R	S	S			aac(6')-Ib-cr5,blaCTX-M-15,blaSHV-11,blaTEM-1, arr-3,fosA_gen,sul1,sul2,aph(3')-Ia,aph(3")-lb,aph(6)-Id,catB3,blaOXA-1,mph(A),dfrA14,aadA2								aac(6')-Ib-cr5
22232	South America	2013-06-18	2013	Respiratory	405	KL151	O4	O4	1	ybt 13; ICEKp2						XDR	S	R	R	R	R	R	R	R	S	R	S	S	S	I	S	I	R	R	S			aac(6')-Ib-cr5,blaCTX-M-15,blaSHV-76,blaTEM-1,aph(3'')-Ib,aph(6)-Id,blaOXA-1,fosA_gen,fosA7.3,catB3,qnrB1,sul2,tet(A),dfrA14								aac(6')-Ib-cr5
22265	South America	2012-09-20	2012	Respiratory	1583	KL102	O2v2	O2afg	0							MDR	S	R	R	R	R	R	R	S	S	R	S	S	S	R	R	I	R	S	S		Yes	blaSHV-12,blaSHV-27, aac(3)-IVa,aph(4)-Ia,aph(3')-Ia,aadA1,aadA2,fosA_gen,mph(A),cmlA1,sul1,sul3,dfrA12					aac(3)-IVa
25107	North America	2014-08-12	2014	Urine	29	KL30	O1v2	O1	0							MDR	S	S	S	R	S	S	S	S	S	S	S	S	S	S	S	I	S	R	S			blaSHV-187,fosA_gen,sul1,tet(D),dfrA7
25112	North America	2014-08-25	2014	Urine	2623	KL52	unknown	unknown (OL103)	0							MDR	S	S	S	R	S	S	S	S	S	S	S	S	S	S	S	I	R	S	S			blaSHV-1,fosA_gen,sul2,dfrA18
25616	North America	2014-08-19	2014	Urine	1440	KL19	O2v2	O2afg	0							MDR	S	S	S	R	S	S	S	S	S	S	S	S	S	S	S	R	R	R	S			blaSHV-1,aadA1,fosA_gen,sul1,tet(D),dfrA8
25947	North America	2014-09-21	2014	Wound	5447	KL30	O3b	O3b	0							Susceptible	S	S	S	S	S	S	S	S	S	S	S	S	S	S	S	S	S	S	S			blaSHV-11,fosA_gen,fosA7.3
27106	South America	2014-11-17	2014	Urine	1966	KL119	O4	O4	0							Susceptible	S	S	S	S	S	S	S	S	S	S	S	S	S	S	S	S	S	S	S			blaSHV-27,fosA_gen
27778	North America	2015-01-30	2015	Unknown	1	KL110	O1v1	O1	0							MDR	R	R	R	R	R	R	R	R	S	S	S	S	S	R	R	S	R	I	S			blaDHA-1,blaSHV-1,blaTEM-1,blaCTX-M-15,armA,aac(3)-IIe,aph(3')-Ia,aadA2,aph(3'')-Ib,aph(6)-Id,fosA_gen,mph(E),msr(E),mph(A),qnrB4,sul1,sul2,dfrA12,dfrA14			aac(3)-IIe
27989	North America	2014-12-31	2014	Wound	2279	KL3	O2v2	O2afg	0							MDR	S	R	R	R	R	R	R	R	S	R	S	S	S	R	I	S	R	R	S			aac(6')-Ib-cr5,blaCTX-M-15,blaSHV-1,blaTEM-1,aac(3)-IIe,aph(3'')-Ib,aph(6)-Id,blaOXA-1,fosA_gen,catB3,sul2,tet(A),dfrA14			aac(3)-IIe					aac(6')-Ib-cr5
28183	North America	2008-07-30	2008	Respiratory	199	KL154	O2v1	O2ac	0							XDR	S	S	R	R	R	R	R	S	S	R	S	S	S	R	R	I	R	R	S			aac(6')-Ib-cr5,blaSHV-1,blaTEM-1,blaGES-5,aph(3'')-Ib,aph(6)-Id,fosA_gen,catA1,catB3,qnrB1,arr-8-like,sul1,sul2,tet(A),dfrA14,dfrA5								aac(6')-Ib-cr5
28866	North America	2015-02-04	2015	Wound	15	KL146	O1/O2v2	O2afg	0							MDR	S	R	I	S	S	S	S	S	S	S	S	S	S	R	R	S	S	R	S			blaSHV-28,aac(3)-IId,fosA_gen,qnrB6,sul1		aac(3)-IId
28880	North America	2014-10-16	2014	Urine	36	KL27	O2v2	O2afg	1	ybt 14; ICEKp5						Susceptible	S	S	S	S	S	S	S	S	S	S	S	S	S	S	S	S	S	S	S			blaSHV-11,fosA5
28887	North America	2014-12-09	2014	Urine	253	KL15	O4	O4	0							Susceptible	S	S	S	S	S	S	S	S	S	S	S	S	S	S	S	S	S	S	S			blaSHV-36,fosA_gen
28893	North America	2014-12-09	2014	Urine	5448	KL125	O3/O3a	O3/O3a	0							Susceptible	S	S	S	S	S	S	S	S	S	S	S	S	S	S	S	S	S	S	S			blaSHV-1,fosA_gen
365679	Asia	2016-01-27	2016	Urine	2071	KL51	O1v2	O1	3			iuc 5				XDR	I	R	R	R	R	R	R	R	R	R	R	R	R	R	R	R	R	R	S			blaCTX-M-15,blaSHV-1,blaTEM-1,rmtF1,blaNDM-1,aac(6')-Ib-G,aadA2,fosA_gen,erm(B),catB,qnrB1,arr-2,sul1,dfrA12									aac(6')-Ib-G
366562	Africa	2015-07-12	2015	Urine	147	KL64	O2v1	O2a	1	ybt 10; ICEKp4						XDR	R	R	R	R	R	R	R	R	S	R	R	I	R	R	R	R	R	R	R	R		blaCTX-M-15,blaSHV-11,blaTEM-1,blaOXA-181,aph(3'')-Ib,aph(6)-Id,fosA_gen,mph(A),catB,sul2, rmtF1
368001	Africa	2015-11-16	2015	Wound	14	KL2	O1v1	O1	0							XDR	R	R	R	R	R	R	R	R	R	R	R	R	R	R	R	R	R	S	S			aac(6')-Ib-cr5,aph(3')-VI,blaCTX-M-15,blaSHV-28,armA,blaNDM-1,aadA2,blaOXA-1,fosA_gen,mph(E),msr(E),catA1,catB3,qnrB1,sul1,dfrA1,dfrA12								aac(6')-Ib-cr5
368320	Africa	2015-09-29	2015	Blood	38	KL52	unknown	unknown (OL101)	1	ybt 14; ICEKp5						XDR	S	R	R	R	R	R	R	R	S	R	R	I	R	R	R	R	R	R	R			aac(6')-Ib-cr5,blaCTX-M-15,blaSHV-11,blaTEM-1,blaOXA-232,aac(3)-IIe,aph(3'')-Ib,aph(6)-Id,blaOXA-1,fosA_gen,catB3,qnrB1,sul2,tet(A),dfrA14			aac(3)-IIe					aac(6')-Ib-cr5
371351	Europe	2003-10-25	2003	Wound	44	KL57	O1v2	O1	0							MDR	S	R	R	I	R	R	R	S	S	S	S	S	S	S	S	S	R	S	S			blaSHV-1, blaSHV-12, blaTEM-1,aac(6')-Ib-AKT,aac(3)-IId,aadA1,aph(3'')-Ib,aph(6)-Id,fosA_gen,qnrB9,sul2,dfrA14		aac(3)-IId					aac(6')-Ib-AKT
374613	North America	2016-01-29	2016	Urine	686	KL5	O1v1	O1	1	ybt 14; ICEKp2						MDR	S	S	S	R	R	R	R	I	S	S	S	S	S	S	S	S	R	R	S			blaCTX-M-14,blaSHV-11,blaTEM-1,aph(3'')-Ib,aph(6)-Id,fosA_gen-like,qnrS1,sul1,sul2,tet(A),dfrA1
375436	North America	2016-02-16	2016	Urine	13	KL3	O1/O2v2	O2afg	2	ybt 17; ICEKp10	clb 3					XDR	S	R	S	R	R	R	R	R	S	R	R	R	R	R	R	R	R	S	S	I		blaSHV-5,blaKPC-2,aac(3)-IIe,aph(3'')-Ib,aph(6)-Id,blaOXA-2,fosA_gen,sul1,dfr7			aac(3)-IIe
380979	North America	2016-02-12	2016	Urine	134	KL25	O5	O5	0							Susceptible	S	S	S	S	S	S	S	S	S	S	S	S	S	S	S	S	S	S	S			blaSHV-60,fosA_gen
401050	North America	2016-06-02	2016	Fluid	252	KL51	O1v2	O1	0							MDR	S	S	S	R	S	S	S	S	S	S	S	S	S	R	I	R	R	S	S			blaSHV-1,blaTEM-1,mcr-8.1,aadA1,aph(3'')-Ib,aph(6)-Id,fosA_gen,fosA7,mph(B),sul1,sul2
410359	North America	2016-07-26	2016	Urine	471	KL57	O2v2	O2afg	0							XDR	S	R	I	R	R	R	R	R	S	S	S	S	S	I	I	I	R	R	R			aac(6')-Ib-cr5,blaCTX-M-15,blaSHV-108,blaTEM-1,aac(3)-IIe,aph(3'')-Ib,aph(6)-Id,blaOXA-1,fosA_gen,catB3,qnrB1,sul2,tet(A),dfrA14			aac(3)-IIe					aac(6')-Ib-cr5
414780	North America	2016-08-18	2016	Urine	323	KL21	O3b	O3b	0							MDR	S	S	I	R	R	R	R	R	S	S	S	S	S	S	S	I	R	R	I			aac(6')-Ib-cr5,blaCTX-M-15,blaSHV-1,blaTEM-1,aph(3'')-Ib,aph(6)-Id,blaOXA-1,fosA_gen,fosA7.3,sul2,dfrA14								aac(6')-Ib-cr5
430405	Middle East	2013-04-28	2013	Blood	512	KL107	O2v2	O2afg	0							XDR	R	I	R	R	R	R	R	R	S	R	R	R	R	R	R	R	R	I	S	R		blaSHV-11,blaTEM-1,blaKPC-3,aac(6')-Ib,aph(3')-Ia,aadA2,mph(A),catA1,sul1,dfrA12							aac(6')-Ib
430414	Middle East	2013-09-30	2013	Blood	11	KL15	O4	O4	1	ybt 9; ICEKp3						XDR	S	R	I	R	R	R	R	R	S	R	R	R	R	R	R	R	R	R	I	R		aac(6')-Ib-cr5,aph(3')-VIb,blaCTX-M-14,blaCTX-M-15,blaSHV-11,blaOXA-48,aac(3)-IIe,aadA2,aph(3'')-Ib,aph(6)-Id,blaOXA-1,fosA_gen,mph(A),catA2,catB3,qnrS1,sul1,sul2,dfrA12			aac(3)-IIe					aac(6')-Ib-cr5
450199	North America	2017-01-10	2017	Urine	5449	KL113	O3b	O3b	0							Non-MDR	S	S	S	R	S	S	S	S	S	S	S	S	S	S	S	S	S	R	S			blaSHV-1,blaTEM-1,aph(3'')-Ib,aph(6)-Id,fosA_gen,fosA7.3,tet(D)
468268	North America	2017-04-11	2017	Urine	5450	KL58	O3b	O3b	0							MDR	S	R	S	I	R	R	R	R	S	S	S	S	S	S	S	S	R	R	S			blaSHV-11,blaTEM-1,blaCTX-M-15,aac(3)-IIe,aph(3'')-Ib,aph(6)-Id,fosA_gen,qnrB1,sul2,tet(A),dfrA14			aac(3)-IIe
479404	Asia	2017-04-15	2017	Wound	16	KL51	O3b	O3b	1	ybt 9; ICEKp3						XDR	S	S	R	R	R	R	R	R	R	R	R	R	R	R	R	R	R	R	S			blaCTX-M-15,blaSHV-1,blaTEM-1,blaNDM-1,blaOXA-232,mcr-1.1,aac(6')-Ib-AKT,aadA1,aadA2,fosA_gen,tet(B),dfrA12							aac(6')-Ib-AKT
499958	North America	2017-08-27	2017	Urine	551	KL10	O1v1	O1	0							MDR	S	S	R	R	I	R	R	R	S	S	S	S	S	S	S	S	R	R	S			aac(6')-Ib-cr5,blaCTX-M-15,blaSHV-11,blaTEM-1,aph(3'')-Ib,aph(6)-Id,blaOXA-1,fosA_gen,fosA7.3,catB3,qnrB1,sul2,tet(A),dfrA14								aac(6')-Ib-cr5
511348	Middle East	2014-02-24	2014	Unknown	14	KL2	O1v1	O1	0							XDR	S	R	R	R	R	R	R	R	S	R	R	I	R	I	S	R	R	S	S			aac(6')-Ib-cr5,aac(6')-Il,ant(2'')-Ia,blaCTX-M-15,blaSHV-28,blaVIM-4,aac(3)-IIe,aadA1,aph(3'')-Ib,aph(6)-Id,blaOXA-1,fosA_gen,catB3,qnrB1,sul1,dfrA1,dfrA14			aac(3)-IIe					aac(6')-Ib-cr5			aac(6')-Il
513382	Middle East	2014-02-24	2014	Unknown	342	KL30	O1v2	O1	0							Susceptible	S	S	S	S	S	S	S	S	S	S	S	S	S	S	S	S	S	S	S			fosA_gen, blaSHV-60
515247	Middle East	2016-05-04	2016	Unknown	23	KL1	O1v2	O1	2	ybt 1; ICEKp10	clb 2					XDR	R	S	R	R	R	R	R	R	R	R	R	R	R	R	R	R	S	R	R			aph(3')-VI,blaCTX-M-14,blaCTX-M-15,blaSHV-11,blaTEM-1,blaNDM-1,blaOXA-48,aac(6')-Ib-AKT,aadA1,aph(3'')-Ib,fosA_gen,qnrS1							aac(6')-Ib-AKT
515432	Middle East	2014-12-15	2014	Unknown	1399	KL43	O2v1	O2ac	4	ybt 14; ICEKp5		iuc 1				MDR	S	R	R	R	R	R	R	R	S	R	S	S	S	R	R	R	R	S	S			ant(2'')-Ia,blaCTX-M-15,blaSHV-12,blaTEM-1,aac(6')-Ib-AKT,aph(3'')-Ib,aph(6)-Id,fosA_gen,cmlA5,qnrS1,sul1,sul2,dfrA7							aac(6')-Ib-AKT
516635	Middle East	2016-05-04	2016	Unknown	391	KL30	O1v2	O1	0							MDR	S	R	I	R	R	R	R	R	S	S	S	S	S	S	S	S	R	R	S			blaCTX-M-15,blaSHV-11,blaTEM-1,aac(3)-IIe,aph(3'')-Ib,aph(6)-Id,fosA_gen,qnrB1,sul2,tet(D),dfrA14			aac(3)-IIe
517281	Middle East	2016-05-04	2016	Unknown	147	KL64	O2v1	O2a	0							PDR	R	I	R	R	R	R	R	R	R	R	R	R	R	R	R	R	R	R	R			blaCTX-M-15,blaSHV-11,rmtF1,blaNDM-5,blaOXA-181,aadA2,fosA_gen,catA2,catB,qnrB1,arr-2,sul1,dfrA12
518712	Middle East	2016-05-04	2016	Unknown	43	KL61	O1v1	O1	0							MDR	S	S	S	R	R	R	R	R	S	S	S	S	S	S	S	S	R	S	S			blaCTX-M-15,blaSHV-11,aph(3'')-Ib,aph(6)-Id,fosA_gen,qnrB1,sul2
526410	Europe	2017-11-12	2017	Urine	392	KL27	O4	O4	0							MDR	S	R	R	R	R	R	R	R	S	R	R	I	I	R	R	R	R	R	R	R		aac(6')-Ib-cr5,blaCTX-M-15,blaSHV-11,blaTEM-1,blaOXA-48,aac(3)-IIe,aph(3'')-Ib,aph(6)-Id,blaOXA-1,fosA_gen,catB3,qnrB1,sul2,tet(A),dfrA14			aac(3)-IIe					aac(6')-Ib-cr5
539414	North America	2017-12-10	2017	Blood	22	KL9	O2v2	O2afg	0							MDR	S	S	R	R	I	I	R	R	S	S	S	S	S	S	S	S	R	R	S			aac(6')-Ib-cr5,blaCTX-M-15,blaTEM-1,aph(3'')-Ib,aph(6)-Id,blaOXA-1,blaSHV-187,fosA_gen,sul2,tet(A),dfrA14								aac(6')-Ib-cr5
546733	North America	2018-01-26	2018	Urine	788	KL46	O3b	O3b	0							MDR	S	R	R	R	R	R	R	R	S	S	S	S	S	I	S	S	R	R	S			aac(6')-Ib-cr5,blaCTX-M-15,blaSHV-52,blaTEM-1,aac(3)-IIe,aph(3'')-Ib,aph(6)-Id,blaOXA-1,fosA_gen,catB3,qnrB1,sul2,tet(A),dfrA14			aac(3)-IIe					aac(6')-Ib-cr5
560539	North America	2018-03-30	2018	Urine	3050	KL36	O4	O4	0							XDR	S	R	I	R	R	I	R	R	S	R	R	R	R	R	R	R	R	R	S			aac(6')-Ib-cr5,blaCTX-M-14,blaSHV-1,blaTEM-1,blaKPC-2,aac(3)-IId,aadA16,fosA_gen,catA2,floR,arr-3,sul1,tet(A),tet(D),dfrA27		aac(3)-Iid						aac(6')-Ib-cr5
562722	North America	2018-04-02	2018	Urine	133	KL116	O1v1	O1	2	ybt 17; ICEKp10	clb 3					Susceptible	S	S	S	S	S	S	S	S	S	S	S	S	S	S	S	S	S	S	S			blaSHV-75,fosA_gen
564304	North America	2018-02-28	2018	Urine	348	KL62	O1v1	O1	0							MDR	S	S	R	R	I	I	R	R	S	S	S	S	S	S	S	S	R	R	S			aac(6')-Ib-cr5,blaCTX-M-15,blaSHV-11,blaTEM-1,aph(3'')-Ib,aph(6)-Id,blaOXA-1,fosA_gen,qnrB1,sul2,tet(A),dfrA14								aac(6')-Ib-cr5
572640	North America	2018-04-26	2018	Blood	65	KL2	O1v2	O1	2	ybt 17; ICEKp10	clb 3					MDR	S	S	S	R	S	S	S	S	S	S	S	S	S	S	S	S	S	R	R			blaSHV-11,fosA_gen
581745	Asia	2018-01-19	2018	Urine	244	KL35	O5	O5	0							XDR	S	S	R	R	R	R	R	R	R	R	R	R	I	R	I	R	R	R	R			blaSHV-11,blaCTX-M-15,blaTEM-1,blaIMP-15,blaNDM-1,aac(6')-Ib4,aadA16,fosA_gen,mph(A),qnrB6,arr-3,sul1,tet(A),tet(X),dfrA1,dfrA27						aac(6')-Ib4
582610	Asia	2017-10-10	2017	Respiratory	268	KL20	O2v1	O2a	5	ybt 17; ICEKp10	clb 3	iuc 1	iro 1	rmp 1; KpVP-1 (incomplete)	rmpA2_8*	MDR	S	S	I	R	R	I	R	R	S	I	S	S	S	S	S	I	R	R	S			aac(6')-Ib-cr5,blaCTX-M-15,blaSHV-11,blaTEM-1,aadA16,fosA5,mph(A),arr-3,sul1,tet(A),dfrA27								aac(6')-Ib-cr5
583114	Europe	2018-06-11	2018	Perianal	661	KL28	O2v1	O2a	0							MDR	S	S	S	S	R	R	R	S	S	S	S	S	S	S	S	S	R	R	S			blaCTX-M-15,blaSHV-27,aac(6')-Ib-cr5, aph(3')-Ia,aadA2,aph(3'')-Ib,aph(6)-Id,fosA_gen,mph(A),catA2,qnrS1,sul1,sul2,tet(A),dfrA12								aac(6')-Ib-cr5
583141	North America	2018-06-27	2018	Urine	2217	KL13	O3b	O3b	0							MDR	S	R	R	R	R	R	R	R	S	S	S	S	S	I	S	S	R	R	S			aac(6')-Ib-cr5,blaCTX-M-15,blaSHV-1,blaTEM-1,aac(3)-IIe,aph(3'')-Ib,aph(6)-Id,blaOXA-1,fosA_gen,catB3,qnrB1,sul2,tet(A),dfrA14			aac(3)-IIe					aac(6')-Ib-cr5
591344	North America	2018-07-24	2018	Wound	636	KL61	O5	O5	0							MDR	S	S	S	R	S	S	S	S	S	S	S	S	S	S	S	R	S	R	R			blaSHV-1,fosA_gen
599975	North America	2018-08-14	2018	Urine	25	KL2	O1v2	O1	1	ybt 14; ICEKp5						MDR	S	R	R	R	R	R	R	R	S	S	S	S	S	I	S	S	R	R	S			aac(6')-Ib-cr5,blaCTX-M-15,blaSHV-11,blaTEM-1,aph(3'')-Ib,aph(6)-Id,blaOXA-1,fosA_gen,catB3,sul2,tet(A),dfrA14								aac(6')-Ib-cr5
607210	North America	2018-09-26	2018	Urine	231	KL51	O1v2	O1	0							MDR	R	R	R	R	R	R	R	R	S	R	S	S	S	R	R	I	S	S	S			blaCTX-M-15,blaSHV-187,armA,aph(3')-Ia,aadA1,blaOXA-10,fosA_gen,mph(E),msr(E),mph(A),cmlA5,arr-2
613682	Africa	2018-04-12	2018	Environmental	15	KL112	O1v1	O1	1	ybt 9; ICEKp3						XDR	R	R	R	R	R	R	R	R	R	R	R	R	R	R	R	R	R	R	S			aac(6')-Ib-cr5,blaDHA-1,blaCTX-M-15,blaSHV-28,blaTEM-1,rmtB1,blaNDM-1,aac(3)-IId,aac(3)-IIe,aph(3')-Ia,aadA1,aadA2,aph(3'')-Ib,aph(6)-Id,blaOXA-1,fosA_gen,mph(A),catA2,cmlA5,floR2,qnrB4,arr-3,sul1,sul2,tet(A),tet(G),dfrA12,dfrA14		aac(3)-IId	aac(3)-Iie					aac(6')-Ib-cr5
614201	Africa	2018-09-26	2018	Environmental	1838	KL14	O3b	O3b	0							MDR	S	S	S	R	R	R	R	R	S	S	S	S	S	S	S	S	S	S	S			blaCTX-M-15,blaSHV-11,aac(2')-IIa,fosA_gen	aac(2')-Iia
669448	Europe	2017-09-25	2017	Blood	307	KL102	O2v2	O2afg	1	ybt 9; ICEKp3						XDR	S	R	R	R	R	R	R	R	S	R	R	R	R	R	R	R	R	I	I			aac(6')-Ib-cr5,blaCTX-M-15,blaSHV-28,blaTEM-1,blaKPC-3,aph(3'')-Ib,aph(6)-Id,blaOXA-1,fosA_gen,catB3,qnrB1,sul2,dfrA14								aac(6')-Ib-cr5
669510	Europe	2018-04-23	2018	Respiratory	17	KL62	O2v2	O2afg	0							MDR	S	S	I	R	I	R	R	R	R	R	I	R	R	S	S	R	R	S	S			aph(3')-XV,blaSHV-11,blaVIM-1,aac(6')-Ib4,aac(6')-Ib4,aadA1,fosA_gen,mph(A),catB2,sul1,dfrA14						aac(6')-Ib4
672476	North America	2019-07-01	2019	Urine	200	KL39	O3b	O3b	0							Susceptible	S	S	S	S	S	S	S	S	S	S	S	S	S	S	S	S	S	S	S			blaSHV-1,fosA_gen
676980	North America	2019-08-26	2019	Urine	198	KL30	O1v1	O1	0							susceptible	S	S	S	S	S	S	S	S	S	S	S	S	S	S	S	S	S	S	S			blaSHV-77,fosA_gen
680172	North America	2019-09-04	2019	Urine	987	KL46	O3b	O3b	0							Non-MDR	S	S	S	S	S	S	S	S	S	S	S	S	S	I	I	S	R	S	S			blaSHV-27,aph(3')-Ia,aadA2,aph(3'')-Ib,aph(6)-Id,fosA_gen,mph(A),qnrS1,sul1,sul2,dfrA12
681054	Asia	2015-10-18	2015	Urine	340	KL15	O4	O4	1	ybt 9; ICEKp3						XDR	S	R	I	R	R	R	R	R	R	R	R	R	R	R	R	R	R	R	S			aac(6')-Ib-cr5,blaCTX-M-15,blaSHV-11,blaTEM-1,blaNDM-7,aac(3)-IIe,aadA2,aph(3'')-Ib,aph(6)-Id,blaOXA-1,fosA_gen,erm(42),catB3,qnrB1,sul1,sul2,tet(A),dfrA12,dfrA14			aac(3)-IIe					aac(6')-Ib-cr5
699478	North America	2019-10-11	2019	Urine	2441	KL14	O3b	O3b	0							Susceptible	S	S	S	S	S	S	S	S	S	S	S	S	S	S	S	S	S	S	S			blaSHV-11,fosA_gen
699654	North America	2019-10-29	2019	Urine	1835	KL65	O3b	O3b	0							Susceptible	S	S	S	S	S	S	S	S	S	S	S	S	S	S	S	S	S	S	S			blaSHV-11,fosA_gen
702261	Africa	2019-03-26	2019	Wound	711	KL54	O1v2	O1	1	ybt 16; ICEKp12						MDR	S	S	R	R	R	I	R	R	S	S	S	S	S	S	S	S	R	R	S			aac(6')-Ib-cr5,blaCTX-M-15,blaSHV-187,blaTEM-1,aph(3'')-Ib,blaOXA-1,fosA_gen,catB3,sul2,tet(A),dfrA14								aac(6')-Ib-cr5
702325	Africa	2019-02-12	2019	Wound	485	KL107	unknown	unknown (OL101)	1	ybt 10; ICEKp4						MDR	S	S	S	R	S	S	S	S	S	S	S	S	S	S	S	I	S	R	S			blaSHV-1,blaTEM-1,aph(3')-Ia,aph(3'')-Ib,aph(6)-Id,fosA_gen,sul2,tet(D)
728987	Asia	2018-05-25	2018	Wound	70	KL122	O1v2	O1	0							MDR	S	R	I	R	R	R	R	R	S	S	S	S	S	S	S	S	R	R	S			blaCTX-M-55,blaSHV-32,blaTEM-1,aac(3)-IId,aadA2,fosA_gen,floR,qnrS1,sul1,sul2,tet(A),tet(M),dfrA32		aac(3)-IId
730567	North America	2019-12-21	2019	Blood	1621	KL46	O3b	O3b	0							Susceptible	S	S	S	S	S	S	S	S	S	S	S	S	S	S	S	S	S	S	S			blaSHV-119,fosA_gen
731029	Asia	2019-10-08	2019	Urine	37	KL15	O4	O4	3			iuc 5				MDR	S	R	S	R	R	R	R	R	S	S	S	S	S	I	I	S	S	R	S			blaCTX-M-14,blaSHV-11,blaTEM-1,aac(3)-IId,fosA_gen,qnrS1,sul1,tet(A),dfrA1		aac(3)-IId
736213	North America	2019-12-03	2019	Urine	380	KL2	O1v1	O1	5	ybt 12; ICEKp10	clb 1	iuc 2	iro 2	rmp 2; KpVP-2		Susceptible	S	S	S	S	S	S	S	S	S	S	S	S	S	S	S	S	S	S	S			blaSHV-207,fosA_gen
740795	Europe	2019-12-12	2019	Respiratory	395	KL2	O1v1	O1	1	ybt 16; ICEKp12						MDR	S	S	R	R	R	R	R	R	S	R	R	R	R	R	R	R	S	S	S			aac(6')-Ib-cr5,blaCTX-M-15,blaSHV-11,blaOXA-48,blaOXA-1,fosA_gen,catA1,catB3,qnrS1								aac(6')-Ib-cr5
742743	North America	2019-11-21	2019	Blood	34	KL128	O3b	O3b	0							Susceptible	S	S	S	S	S	S	S	S	S	S	S	S	S	S	S	S	S	S	S			blaSHV-26,fosA5
750877	North America	2020-01-07	2020	Urine	461	KL62	O1v2	O1	0							Susceptible	S	S	S	S	S	S	S	S	S	S	S	S	S	S	S	S	S	S	S			blaSHV-1,fosA_gen
750999	North America	2020-01-15	2020	Urine	4075	KL107	unknown	unknown (OL101)	0							Susceptible	S	S	S	S	S	S	S	S	S	S	S	S	S	S	S	S	S	S	S			blaSHV-27
752729	Europe	2019-12-03	2019	Perianal	147	KL64	O2v1	O2a	4	ybt 9; ICEKp3		iuc 1		rmp 1; KpVP-1	rmpA2_6*-47%	XDR	S	S	R	R	R	R	R	R	R	R	R	R	R	R	R	R	R	S	S			aac(6')-Ib-cr5,aph(3')-VI,blaCTX-M-15,blaTEM-1,armA,blaOXA-9,blaSHV-11,blaNDM-1,aadA1,fosA_gen,mph(E),msr(E),mph(A),qnrS1,arr-3,sul1,sul2,dfrA5								aac(6')-Ib-cr5
761403	North America	2020-03-20	2020	Blood	258	KL107	O2v2	O2afg	0							XDR	R	S	R	R	R	R	R	R	S	R	R	R	R	R	R	R	R	I	S	I		blaSHV-12,blaTEM-1,blaKPC-2,aac(6')-Ib-AKT,aadA1,aadA2,mph(A),catA1,cmlA1,sul1,sul3,dfrA12							aac(6')-Ib-AKT
Abbreviations - AMK, amikacin; ATM, aztreonam; CAZ, ceftazidime; CIP, ciprofloxacin; CRO, ceftriaxone; CST, Colistin; C/T, ceftolozane/tazobactam; CZA, ceftazidime/avibactam; ETP, ertapenem; FEP, cefepime; GEN, gentamicin; IPM, imipenem; LVX, levofloxacin; MEM, meropenem; SXT, trimethoprim-sulfamethoxazole; TOB, tobramycin; SAM, ampicillin-sulbactam; TET, tetracycline; TGC, tigecycline; TZP, pipe…
aIsolate identification number
bGeographic region where isolate was cultured
cDate isolate was cultured
dClinical specimen type
eIn silico multi-locus sequence type
fCapsular polysaccharide K locus
gLipopolysaccahride O locus
hO antigen type prediction
iVirulence score from Kleborate (1)
jYersiniabactin lineage
kColibactin lineage
lAerobactin lineage
mSalmochelin lineage
nRmpADC lineage
ormpA2 allele
pAntibiotic resistance phenotypic profile summary of resistance data in columns R through AJ as defined in (2).
qAll resistance genes found in the isolate by AMRFinderPlus v3.9.8 (3) and ARIBA v2.14.4 (4) This information is also in columns AL through FQ as a sortable gene table of each allele across all the isolates. The gene name in the row indicates that it is present in that isolate.
rMutations in ompK35/ompK36 and mgrB as predicted by Kleborate (1) are found in columna FR to FS
Phenotype summary descriptions - SUSCEPTIBLE, susceptible to all antibitoics tested; NON-MDR, non-susceptible to ≤ 2 of the antibitoic classes tested; MDR, multidrug-resistant; XDR, extensively drug-resistant; PDR, pandrug-resistant (as defined in reference 2).
(1) Lam MMC, Wick RR, Watts SC, Cerdeira LT, Wyres KL, Holt KE. 2021. A genomic surveillance framework and genotyping tool for Klebsiella pneumoniae and its related species complex. Nat Commun 12:4188.
(2) Magiorakos A-P, Srinivasan A, Carey RB, Carmeli Y, Falagas ME, Giske CG, Harbarth S, Hindler JF, Kahlmeter G, Olsson-Liljequist B, Paterson DL, Rice LB, Stelling J, Struelens MJ, Vatopoulos A, Weber JT, Monnet DL. 2012. Multidrug-resistant, extensively drug-resistant and pandrug-resistant bacteria: an international expert proposal for interim standard definitions for acquired resistance. Clin…
(3) Feldgarden M, Brover V, Haft DH, Prasad AB, Slotta DJ, Tolstoy I, Tyson GH, Zhao S, Hsu C-H, McDermott PF, Tadesse DA, Morales C, Simmons M, Tillman G, Wasilenko J, Folster JP, Klimke W. 2019. Validating the AMRFinder Tool and Resistance Gene Database by Using Antimicrobial Resistance Genotype-Phenotype Correlations in a Collection of Isolates. Antimicrob Agents Chemother 63:e00483-19.
(4) Hunt M, Mather AE, Sánchez-Busó L, Page AJ, Parkhill J, Keane JA, Harris SR. 2017. ARIBA: rapid antimicrobial resistance genotyping directly from sequencing reads. Microb Genomics 3
[truncated: 127 more columns]
