# Supplementary material for: A panel of diverse Klebsiella pneumoniae clinical isolates for research and development
Source: Microb Genom. 2023 May 4;9(5):mgen000967. doi: 10.1099/mgen.0.000967 (PMC10272860; doi:10.1099/mgen.0.000967)
Supplement: Supplementary material 3 [file mgen-9-967-s003.xlsx]

## Sheet: Sheet1
Table S2. Replicon data for the 100 Klebsiella pneumoniae Panel Isolates using Plasmid Finder
MRSN ID	Total # replicons	Col(BS512)	Col(MG828)	Col(MGD2)	Col(pHAD28)	Col440I	Col440II	ColKP3	ColpVC	ColRNAI	FIA(pBK30683)	FII(pBK30683)	IncA	IncC	IncFIA	IncFIA(HI1)	IncFIB(AP001918)	IncFIB(K)	IncFIB(K)(pCAV1099-114)	IncFIB(pKPHS1)	IncFIB(pNDM-Mar)	IncFIB(pQil)	IncFII	IncFII(K)	IncFII(pAMA1167-NDM-5)	IncFII(pCRY)	IncFII(pKP91)	IncFII(pKPX1)	IncFII(pRSB107)	IncFII(pSE11)	IncFII(Yp)	IncHI1B(pNDM-MAR)	IncHI2	IncHI2A	IncL	IncM1	IncN	IncN2	IncQ1	IncR	IncX3	IncX4	repB
1912	2																	1						1
4111	7					2	1					1						1						1							1
4759	1																																				1
4815	2																	1									1
5613	1																		1
5741	7									1				1				1		1							1				1				1
5881	7				1					1				1				1			1			1								1
6031	3					1												1						1
6778	2																	1						1
7076	6																	1			1		1	1								1							1
13726	3						1											1									1
13748	3																	1									1								1
13761	3																	1						1											1
13768	5				1		1									1																			1					1
14444	0
15219	7				2											1		1						1									1	1
15687	5						1			2								1						1
15882	1																	1
15937	4																				1											1								1			1
16008	3																		1																1					1
16233	2																															1											1
18411	1																									1
19073	4				1						1							1						1
20522	3									1				1				1
21304	4				1	1												1						1
21352	4									1								1						1																1
22232	2																	1						1
22265	4		1		1	1										1
25107	4				1													1						1																1
25112	3						1											1						1
25616	1																	1
25947	1																				1
27106	1																	1
27778	2																		1													1
27989	1																	1
28183	7				1											1			1					1								1							1		1
28866	2															1																								1
28880	1						1
28887	4				1	1												1						1
28893	0
365679	6					1									1							1		1	1				1
366562	8	1		1	1				1												1							1				1								1
368001	4																	1			1			1								1
368320	12		1		3	2	3	1										1						1
371351	5						1									1		1						1																1
374613	3					1												1									1
375436	7						1			2								1				1		2
380979	2																	1		1
401050	5															1											1	1											1	1
410359	2																	1						1
414780	1																	1
430405	4									1								1				1		1
430414	9					2	1			1								1			1			1								1			1
450199	5				1													1						1			1													1
468268	1																	1
479404	11				1	1	1	1							1		1					1	1	1						1												1
499958	2																	1		1
511348	5										1			1				1															1	1
513382	0
515247	10				1		1			1												1		2								1				1				1			1
515432	6													1		1			1			1		1																	1
516635	6															1		1			1			1								1								1
517281	4				1				1														1					1
518712	3																	1									1													1
526410	5				2													1						1											1
539414	3				1													1						1
546733	5				1		1											1		1				1
560539	7															1		1		1		1		1			1													1
562722	3									1								1									1
564304	3																	1		1				1
572640	0
581745	5													1				1		1				1														1
582610	2																							1																			1
583114	1																		1
583141	2																	1		1
591344	1																	1
599975	3					1												1						1
607210	3																				1			1																1
613682	11					2			1							1		1			1						1	1				1							1	1
614201	4				1	1												1						1
669448	3																	1				1		1
669510	7				1								1					1			1			1								1								1
672476	0
676980	0
680172	1																		1
681054	6					1				1								1						1															1		1
699478	0
699654	6				1	1	1											1								1	1
702261	0
702325	7					3												1						1															1	1
728987	6					1												1		1				1													1			1
730567	3				1													1						1
731029	4																	1		1			1				1
736213	4															1		1									2
740795	4				1		1											1						1
742743	3															1		1																						1
750877	4					2												1						1
750999	4																	1				1		2
752729	6				1															1	1	1										1								1
761403	5									1								1						1																1	1
	375	1	2	1	28	25	17	2	3	14	2	1	1	6	2	13	1	67	7	11	12	10	4	53	1	2	15	4	1	1	2	14	2	2	7	1	2	1	6	22	4	1	4
