# Supplementary material for: A panel of diverse Klebsiella pneumoniae clinical isolates for research and development
Source: Microb Genom. 2023 May 4;9(5):mgen000967. doi: 10.1099/mgen.0.000967 (PMC10272860; doi:10.1099/mgen.0.000967)
Supplement: Supplementary material 4 [file mgen-9-967-s004.xlsx]

## Sheet: Sheet1
Table S3. Assembly statistics and Genome information for the 100 Klebsiella pneumoniae Panel Isolates
MRSN IDa	GenBank Accessionb	Genome lengthc (bp)	# of contigsd	N50e (bp)	coveragef	# of genesg	# of CDSh
1912	JAGYFC000000000	5416772	91	123238	53.65	5281	5230
4111	JAGYFB000000000	5578508	258	79352	41.31	5573	5517
4759	JAGYFA000000000	5210628	101	122667	57.15	5078	5031
4815	JAGYEZ000000000	5496817	122	95332	52.71	5377	5327
5613	JAGYEY000000000	5448325	157	143906	53.82	5309	5260
5741	JAGYEX000000000	5818247	143	112059	61.23	5698	5648
5881	JAGYEW000000000	5808395	189	109462	67.17	5777	5730
6031	JAGYEV000000000	5350812	149	129174	46.99	5274	5224
6778	JAGYEU000000000	5525872	203	113647	73.52	5522	5471
7076	JAGYET000000000	5740678	166	116242	69.78	5671	5611
13726	JAGYES000000000	5370241	125	96133	77.02	5245	5197
13748	JAGYER000000000	5699246	156	142416	72.77	5639	5584
13761	JAGYEQ000000000	5559308	134	105701	70.65	5458	5407
13768	JAGYEP000000000	5509042	164	134951	75.38	5494	5441
14444	JAGYEO000000000	5387502	94	128164	76.18	5271	5219
15219	JAGYEN000000000	5708387	247	100360	72.2	5744	5688
15687	JAGYEM000000000	5349530	110	134593	65.27	5244	5195
15882	JAGYEL000000000	5405343	135	123289	74.75	5254	5207
15937	JAGYEK000000000	5629088	149	123343	73.31	5567	5515
16008	JAGYEJ000000000	5459768	133	107560	74.33	5376	5327
16233	JAGYEI000000000	5269685	93	105769	76.95	5122	5062
18411	JAGYEH000000000	5226467	119	126527	79.78	5090	5041
19073	JAGYEG000000000	5445314	87	967895	74.13	5389	5296
20522	JAGYEF000000000	5671441	164	95699	71.98	5625	5572
21304	JAGYEE000000000	5280962	111	129159	74.5	5115	5065
21352	JAGYED000000000	5436223	100	222821	97.36	5443	5348
22232	JAGYEC000000000	5703797	145	118218	71.08	5620	5567
22265	JAGYEB000000000	5382888	151	139683	71.54	5313	5258
25107	JAGYEA000000000	5408887	206	120921	60.52	5324	5278
25112	JAGYDZ000000000	5499297	164	111138	49.82	5453	5400
25616	JAGYDY000000000	5303731	110	154231	57.67	5198	5151
25947	JAHLQW000000000	5411362	60	326425	71.95	5291	5205
27106	JAGYDX000000000	5331434	135	123193	76.37	5225	5170
27778	JAGYDW000000000	5369023	88	317124	89.19	5242	5151
27989	JAGYDV000000000	5345119	104	109658	72.16	5202	5143
28183	JAGYDU000000000	5460989	150	120045	60.51	5440	5378
28866	JAGYDT000000000	5276229	124	106962	76.34	5114	5062
28880	JAGYDS000000000	5304152	99	136945	71.31	5148	5100
28887	JAGYDR000000000	5311027	233	84529	70.48	5224	5174
28893	JAGYDQ000000000	5219227	84	109398	69.03	5078	5030
365679	JAGYDP000000000	5440179	74	364659	64.57	5356	5262
366562	JAGYDO000000000	5821988	91	296471	68.5	5780	5681
368001	JAGYDN000000000	5740656	116	162788	47.27	5675	5587
368320	JAGYDM000000000	5684112	106	213070	83.45	5580	5490
371351	JAGYDL000000000	5494656	137	158635	71.61	5414	5362
374613	JAGYDK000000000	5546266	139	109415	72.12	5421	5367
375436	JAGYDJ000000000	5386050	149	103578	104.51	5330	5239
380979	JAGYDI000000000	5522023	131	100872	72.41	5433	5382
401050	JAGYDH000000000	5480149	133	108287	43.78	5397	5347
410359	JAGYDG000000000	5435350	148	104931	72.39	5318	5263
414780	JAGYDF000000000	5275035	135	129307	75.03	5185	5129
430405	JAGYDE000000000	5633319	91	270388	77.32	5646	5549
430414	JAGYDD000000000	5668783	124	149687	73.49	5628	5534
450199	JAGYDC000000000	5533093	183	120945	65.11	5482	5426
468268	JAGYDB000000000	5254213	102	127821	35.94	5152	5103
479404	JAGYDA000000000	5536268	147	123238	66.13	5497	5443
499958	JAGYCZ000000000	5381033	124	110538	73.83	5217	5167
511348	JAGYCY000000000	5972067	187	105032	69.11	5876	5819
513382	JAGYCX000000000	5239231	105	107001	77.89	5096	5042
515247	JAGYCW000000000	5808587	182	100103	65.36	5705	5654
515432	JAGYCV000000000	5874465	268	94943	69.62	5958	5909
516635	JAGYCU000000000	5698019	173	132093	70.91	5606	5553
517281	JAGYCT000000000	5540613	144	105991	73.48	5462	5408
518712	JAGYCS000000000	5501672	182	95299	73.75	5407	5363
526410	JAGYCR000000000	5539716	134	114827	78.71	5492	5426
539414	JAGYCQ000000000	5287400	107	123114	77.93	5186	5137
546733	JAGYCP000000000	5523414	111	135311	74.45	5398	5345
560539	JAGYCO000000000	5664056	296	73599	71.33	5657	5610
562722	JAGYCN000000000	5621837	147	100609	72.56	5478	5425
564304	JAGYCM000000000	5444330	123	137655	79.33	5337	5257
572640	JAGYCL000000000	5275093	89	120963	77.15	5048	4998
581745	JAGYCK000000000	5886329	293	94290	69.76	5936	5886
582610	JAGYCJ000000000	5582679	166	126683	72.88	5480	5429
583114	JAGYCI000000000	5294791	123	143192	77.28	5198	5147
583141	JAGYCH000000000	5488670	119	112874	74.28	5347	5291
591344	JAGYCG000000000	5326883	118	114259	76.95	5239	5187
599975	JAGYCF000000000	5589144	154	107598	72.75	5452	5404
607210	JAGYCE000000000	5269856	90	185392	69.89	5216	5124
613682	JAGYCD000000000	5781812	134	225751	101.25	5668	5572
614201	JAGYCC000000000	5629201	82	257934	93.44	5564	5473
669448	JAGYCB000000000	5513108	142	140011	117.61	5397	5329
669510	JAGYCA000000000	5728359	210	98836	128.12	5671	5599
672476	JAGYBZ000000000	5128579	100	122209	67.12	5002	4937
676980	JAGYBY000000000	5073313	88	118452	106.34	4952	4884
680172	JAGYBX000000000	5481244	130	122680	116.95	5359	5289
681054	JAGYBW000000000	5424678	93	279255	100.45	5352	5259
699478	JAGYBV000000000	5227020	127	117548	74.73	5116	5058
699654	JAGYBU000000000	5459582	138	126507	65.81	5361	5313
702261	JAGYBT000000000	5311625	109	115321	108.84	5157	5098
702325	JAGYBS000000000	5462968	69	319483	101.79	5331	5241
728987	JAGYBR000000000	5599539	130	114250	146.32	5534	5466
730567	JAGYBQ000000000	5396379	123	138120	75.21	5242	5175
731029	JAGYBP000000000	5624338	151	116542	95.86	5603	5526
736213	JAGYBO000000000	5453746	179	99388	141.35	5325	5259
740795	JAGYBN000000000	5704282	135	136505	78.9	5718	5637
742743	JAGYBM000000000	5312555	143	157925	96.48	5209	5137
750877	JAGYBL000000000	5899390	263	90472	84.5	5853	5782
750999	JAGYBK000000000	5488074	175	147293	101.24	5448	5377
752729	JAGYBJ000000000	5819087	145	143348	53.91	5765	5694
761403	JAGYBI000000000	5630496	140	137179	81.42	5643	5551
a Isolate identification number.
b GenBank genome accession number.
c Cumulative length of contigs in draft genome assembly.
d Total number of contigs in draft genome assembly.
e N50 of draft genome assembly.
f Average read depth of coverage in draft genome assembly.
g Total number of genes found by NCBI Prokaryotic Genome Annotation Pipeline (PGAP) in draft genome assembly.
h Number of protein coding sequences (CDS) found by PGAP in draft genome assembly.
